# Supplementary material for: Demethylase-independent roles of LSD1 in regulating enhancers and cell fate transition
Source: Nat Commun. 2023 Aug 22;14:4944. doi: 10.1038/s41467-023-40606-1 (PMC10444793; doi:10.1038/s41467-023-40606-1)
Supplement: Supplementary file 3 — Source Data [file 41467_2023_40606_MOESM3_ESM.xlsx]

## Sheet: Fig 1a
	LSD1	Intensity		Tubulin	Intensity		Ratio
WT1	1	114976		1	123069		0.93424
WT2	2	170553		2	88396		1.92942
KO1	3	4689		3	74413		0.0630132
KO2	4	2613		4	103815		0.0251698
CI1	5	117747		5	69440		1.69567
CI2	6	217192		6	113459		1.91428

## Sheet: Fig 2a
	H3K4me1	Intensity	Ratio		H3K4me2	Intensity	Ratio		H3K4me3	Intensity	Ratio		H3K27ac	Intensity	Ratio		H3	Intensity
WT1	1	131805	0.738594		1	78808	0.441615		1	94951	0.532075		1	69795	0.391109		1	178454
WT2	2	236938	1.28115		2	216473	1.1705		2	137936	0.745838		2	205901	1.11333		2	184941
KO1	3	99866	0.483163		3	127666	0.617663		3	100170	0.484634		3	98156	0.47489		3	206692
KO2	4	223040	1.22204		4	227216	1.24492		4	168035	0.920664		4	214267	1.17397		4	182515
CI1	5	100767	0.474521		5	109764	0.516889		5	73706	0.347089		5	42161	0.19854		5	212355
CI2	6	208203	0.996125		6	230636	1.10345		6	144991	0.693694		6	176677	0.845292		6	209013

## Sheet: Fig 3b
EB size (𝛍m2)
WT	LSD1 KO	LSD1 CI
227384	35454.5	96098.2
194203	35049.5	151380
159785	32215	105609
203516	25038.6	118620
235527	15995	141516
204146	13700.4	103760
250194	16669.9	120205
165746	13925.3	135462
199782	16085	85354.6
196565	21034.2	116419
206621	14645.2	112214
162732	6816.44	160340
153914	32462.4	98740.1
221940	15365.1	117740
132221	8233.71	127030
145330	19369.5	144995
214210	20764.3	117916
205557	39278.9	129078
167850	24386.2	107018
218234	16782.4	128087
176309	24858.6	110408
173215	16962.3	135022
165622	21911.6	180264
179986	18469.6	99686.8
189851	12440.6	107568
170187	15050.1	117762
164324	17232.3	145986
213496	14690.2	118334
197552	23733.8	77715.2
179463	16512.4	145788
240317	21191.7	91497
220564	26838.3	156508
226189	21101.7	142506
199681	16399.9	101755
224550	10280.9	143122
182320	31202.6	115427
186483	24498.7	174560
210377	16939.9	115537
183073	17142.3	116682
179817	17682.2	105784
201874	25871	141978
	25623.5	128746
	23756.3	135131
	15995	136452
	21484.1	115757
	14532.7	179404
	17839.7	128394
	21799.1	118179
	24026.2	122120
	14802.7	104926
	10258.4	99003.5
	17097.3	88436
	18829.6	128570
	18649.6	104948
		148142
		137420
		132423
		145566
		121107

## Sheet: Fig3g
gene expression (CPM)
Gene	WT1	WT2	LSD1 KO1	LSD1 KO1
Pou3f1	740	675	3139	2280
Olig2	31	67	322	310
Pou3f4	18	21	65	70
Neurod1	16	29	252	225
Nefl	273	209	1246	1957

## Sheet: Fig 4b
	RCOR1	Intensity	Ratio		RCOR2	Intensity	Ratio		LSD1	Intensity	Ratio		Tubulin	Intensity
WT1	1	38187	0.826165		1	69496	1.50353		1	56015	1.21187		1	46222
WT2	2	58135	1.10945		2	110247	2.10395		2	70365	1.34284		2	52400
KO1	3	20922	0.482864		3	33500	0.773154		3	16031	0.369983		3	43329
KO2	4	36117	0.688323		4	39823	0.758953		4	14446	0.275314		4	52471
CI1	5	41301	0.775067		5	73425	1.37792		5	58062	1.08961		5	53287
CI2	6	83645	1.99122		6	94670	2.25367		6	79793	1.89952		6	42007

## Sheet: Fig 4g
	lsd1	Intensity	Ratio		rcor1	Intensity	Ratio		rcor2	Intensity	Ratio		Tubulin	Intensity
WT1	1	41287	1.21906		1	40291	1.18965		1	86598	2.55693		1	33868
WT2	2	67899	1.84088		2	68279	1.85118		2	114965	3.11693		2	36884
RCOR1	3	56275	1.77138		3	14683	0.46218		3	92438	2.90969		3	31769
RCOR1-	4	70094	2.1446		4	13733	0.420175		4	107715	3.29565		4	32684
RCOR2	5	35136	0.973809		5	52183	1.44627		5	23670	0.656024		5	36081
RCOR2-	6	34969	0.927732		6	64223	1.70384		6	19518	0.517815		6	37693
DKO	7	17428	0.492344		7	13305	0.375869		7	14144	0.399571		7	35398
DKO-	8	13713	0.413653		8	13129	0.396036		8	13474	0.406443		8	33151

## Sheet: Fig 4h
	HDAC1	Intensity	Ratio		HDAC2	Intensity	Ratio		Tubulin	Intensity
WT1	1	33299	0.752775		1	25934	0.586278		1	44235
WT2	2	50919	1.17292		2	32171	0.741062		2	43412
KO1	3	41190	0.869317		3	27160	0.573213		3	47382
KO2	4	57538	1.29055		4	32327	0.725081		4	44584
CI1	5	47877	1.05808		5	31035	0.685872		5	45249
CI2	6	55881	1.20939		6	36757	0.795503		6	46206

## Sheet: Fig 5e
	H3K27ac	Intensity	Ratio		H3	Intensity
DMSO	1	43695	1.69269		1	25814
DMSO2	2	65150	1.85999		2	35027
A485-1	3	23815	0.727709		3	32726
A485-2	4	36748	1.0186		4	36077

## Sheet: Fig 5j
EB size (𝛍m2)
LSD1KO_DMSO	SD1KO A485
37018	92759
34329	122649
21870.2	76850.2
26665.5	124925
25388.2	122068
26531.1	146756
17679.9	97984.5
27830.7	100353
25343.4	81913.1
21175.5	112639
12234.8	78104.3
27673.9	77384.3
24559.1	124437
19338.1	129988
19114	143969
15640.8	143482
26822.4	82842.1
32245.1	103837
20592.9	123880
16693.9	89321.8
21915	113893
20570.5	123857
21735.7	110712
16245.8	106508
16245.8	126946
28749.4	124019
27517	102049
15327.1	121232
32222.7	126783
26508.6	103024
24626.4	85512.9
30273.2	93455.7
21959.8	87069
24514.3	130290
22833.7
19719
25007.3
34553.1
27517
20234.4
24491.9
22945.8
36547.4
19203.6
22945.8
26710.3
18509
22788.9
16156.2
17904
32334.7
28570.2
28166.8
21310
19494.9
16335.4
15909.7
27494.6
20727.4
22161.5

## Sheet: Fig S1b
	LSD1	Intensity	Ratio		Tubulin	Intensity
WT1	1	118396	1.34735		1	87873
WT2	2	168763	1.99215		2	84714
KO1	3	28819	0.313724		3	91861
KO2	4	18068	0.15845		4	114030

[truncated: 8 more sheets: Fig S1d, Fig S1f, Fig S1j, Fig S3h, Fig S4b, Fig S5b, Fig S7a, All WB]
